# Supplementary material for: Streptococcus agalactiae cadD alleviates metal stress and promotes intracellular survival in macrophages and ascending infection during pregnancy
Source: Nat Commun. 2022 Sep 14;13:5392. doi: 10.1038/s41467-022-32916-7 (PMC9474517; doi:10.1038/s41467-022-32916-7)
Supplement: Supplementary file 3 — Source Data [file 41467_2022_32916_MOESM3_ESM.xlsx]

## Sheet: Figure 1D
1 hr p.i.	24 hr p.i.
1.08	9.31

## Sheet: Figure 1E
1 hr p.i.	24 hr p.i.
-1.92677	6.49481
-2.07489	8.27701
-2.01575	9.60677

## Sheet: Figure 2D
GB112	ΔcadD	ΔcadD:C
44	3	21
30	1	6
25	2	32
8	14	15
34	3	26
28	3	10
18	2	27
16	1	20
27	0	30
50	0	22
5	16	38
22	3	20
18	1	12
38	2	18
24	7	20
10	4	26
38	3	28
19	24	6
29	0	24
16	1	25
32	6	22
	10	26
	1	4
	0	21

## Sheet: Figure 2E
GB112	ΔcadD	ΔcadD:C
706.375	1331.38	1000.38
1323.38	1237.38	1737.38
1053.38	1411.38	1349.38
733.375	844.375	1601.38
	772.375	1216.38
		1006.38

## Sheet: Figure 2F
GB112	ΔcadD	ΔcadD:C
2200000	200000	850000
4500000	400000	9600000
8100000	100000	2800000
2500000	0	3600000
2300000	7000	3700000
4800000	6800	410000

## Sheet: Figure 2G
IL-1b					IL-6					G-CSF
Uninfected	GB112	ΔcadD	ΔcadD:C		Uninfected	GB112	ΔcadD	ΔcadD:C		Uninfected	GB112	ΔcadD	ΔcadD:C
381.07	1005.35	1056.67	1106.33		175.56	485.54	493.49	453.36		15.88	430.65	460.74	554.15
311.51	897.01	910.21	1199.08		184.63	513.56	481.85	516.34		15.2	458.09	451.23	554.9
368.34	1077.69	1088.07	1258.12		169.19	516.69	494.07	503.78		52.03	469.53	458.09	540.58
										0
										26.43
										0
										0
GM-CSF					MIP-1a					MIP-1b
Uninfected	GB112	ΔcadD	ΔcadD:C		Uninfected	GB112	ΔcadD	ΔcadD:C		Uninfected	GB112	ΔcadD	ΔcadD:C
15.84	145.88	151.25	233.12		175.92	1028.65	817	797.98		61.47	405.07	514.9	648.14
16.84	154.12	125.64	222.57		20.05	2806.51	1030.49	1676.73		5.3	439.97	506.72	1360.71
18.2	161.58	161.58	180.34		62.14	828.55	1201.27	1545.25		14.04	547.57	613.37	748.47

## Sheet: Figure 3A
Medium Alone			1 mM Zinc			2.5 mM Zinc
WT:EV	ΔcadD:EV	ΔcadD:C	WT:EV	ΔcadD:EV	ΔcadD:C	WT:EV	ΔcadD:EV	ΔcadD:C
0.307	0.356331	0.336653	0.230938	0.110449	0.215978	0.138224	0.115177	0.116512
0.276748	0.253947	0.299271	0.225348	0.111591	0.145421	0.135387	0.112559	0.122542
0.260442	0.259497	0.233063	0.20766	0.128117	0.150908	0.133192	0.113059	0.154498

## Sheet: Figure 3B
Med Alone			1 mM Zinc			2.5 mM zinc			5 mM Zinc
WT	ΔcadD:EV	ΔcadD:C	WT	ΔcadD:EV	ΔcadD:C	WT	ΔcadD:EV	ΔcadD:C	WT	ΔcadD:EV	ΔcadD:C
10.426	10.8451	9.52288	9.82393	8.72673	9.42602	9.22194	7.12494	9.30103	7.52288	6.42597	7.00201
10.1249	10.7782	10.6368	9.82393	8.22272	9.52284	10.301	8.00104	10.301	7.75333	6.8451	9.52284
9.52288	9.82391	10.301	9.60206	8.8014	9.52284	9.22194	8.22272	9.82393	8.82413	6.00117	8.52288

## Sheet: Figure 3C
Medium Alone			Medium + Zinc
WT	ΔcadD	ΔcadD:C	WT	ΔcadD	ΔcadD:C
242882	813349	269058	148685	2206790	1131991
242601	83265.8	277858	1036480	1159875	208187
323714	302039	317137	466285	4662856	275550

## Sheet: Figure 3D
Medium Alone	0.5 mM Zinc Chloride	1 mm Zinc Chloride
1	2.82147	2.4856
1	2.22831	2.08333
1	2.53155	2.01531

[truncated: 18 more sheets: Figure 4E, Figure 4F, Figure 5B, Figure 6D, Supplementary Figure 1A, Supplementary Figure 1B, Supplemental Figure 1C, Supplemental Figure 1D, Supplemental Figure 2, Supplemental Figure 3, Supplemental Figure 4A, Supplemental Figure 4B, Supplemental Figure 5, Supplemental Figure 6, Supplementary Figure 7, Supplemental Figure 9, Supplementary Figure 10A, Supplementary Figure 10B]
